# Supplementary material for: Evaluation of the Protective Efficacy of Foot-and-Mouth Disease Vaccines Against O/CATHAY Topotype Virus in Pigs
Source: Microorganisms. 2026 Jan 14;14(1):186. doi: 10.3390/microorganisms14010186 (PMC12844367; doi:10.3390/microorganisms14010186)
Supplement: Supplementary file 1 [file microorganisms-14-00186-s001.zip]

Archive with 1 entries (1 files):
- microorganisms-3975212-supplementary.pdf
